# Supplementary material for: Transplantation of gut microbiota from old mice into young healthy mice reduces lean mass but not bone mass
Source: Gut Microbes. 2023 Jul 20;15(1):2236755. doi: 10.1080/19490976.2023.2236755 (PMC10364652; doi:10.1080/19490976.2023.2236755)
Supplement: Supplemental Material [file KGMI_A_2236755_SM1835.zip]

Archive with 16 entries (15 files):
- Supplemental material/
- Supplemental material/20230626 Supplemental figure legends.docx
- Supplemental material/20230626 Supplemental method.docx
- Supplemental material/20230626 Supplemental Tables.docx
- Supplemental material/S Figure 1.tiff
- Supplemental material/S Figure 2.tiff
- Supplemental material/S Figure 3.tiff
- Supplemental material/S Figure 4.tiff
- Supplemental material/S Figure 5.tiff
- Supplemental material/S Figure 8.tif
- Supplemental material/S. Figure 10.tif
- Supplemental material/S. Figure 11.tiff
- Supplemental material/S. Figure 12.tiff
- Supplemental material/S. Figure 6.tif
- Supplemental material/S. Figure 7.tif
- Supplemental material/S. Figure 9.tif
